# Supplementary material for: Reflecting glory or deflecting stigma? The interplay between status and social proximity in peer evaluations
Source: PLoS One. 2020 Sep 25;15(9):e0238651. doi: 10.1371/journal.pone.0238651 (PMC7518619; doi:10.1371/journal.pone.0238651)
Supplement: S1 Data — (ZIP) [file pone.0238651.s005.zip]

Archive with 4 entries (4 files):
- PONE_study1_data.xlsx
- Study 4.sav
- Study 3.sav
- Study 2.sav
