# Supplementary material for: Reflecting glory or deflecting stigma? The interplay between status and social proximity in peer evaluations
Source: PLoS One. 2020 Sep 25;15(9):e0238651. doi: 10.1371/journal.pone.0238651 (PMC7518619; doi:10.1371/journal.pone.0238651)
Supplement: S1 Data — (ZIP) [file pone.0238651.s005.zip › PONE_study1_data.xlsx]

## Sheet: Sheet2
accolade_dv	project_size	project_sophistication	median_experience_project	competitive_intensity	conflict_of_interest	prior_positive_coexperience	reciprocity	median_experience_jury	jury_status	project_status	social_ties	social_proximity	latent_project_quality	yearmonth	jury_size
0	6	0	1.5	14	1	0	0	.5	.3	.6666667	1	.1818182	-.000795	24	10
0	4	0	1.5	14	0	0	0	.5	.3	0	0	.1666667	-.2692171	24	10
0	2	0	0	14	0	0	0	.5	.3	0	0	.1666667	-.1815547	24	10
0	6	0	3.5	14	0	0	0	.5	.3	0	0	.1666667	-.1788373	24	10
0	8	0	3	14	0	0	0	.5	.3	0	1	.1818182	.0895848	24	10
0	1	0	0	14	0	0	0	.5	.3	0	0	.1666667	-.4047869	24	10
0	5	0	3	14	1	1	0	.5	.3	.2	1	.1666667	-.2240272	24	10
0	5	0	6	14	1	0	0	.5	.3	1	0	.1818182	-.2240272	24	10
0	4	0	4	14	0	0	0	.5	.3	1	0	.2	-.2692171	24	10
0	9	0	0	14	0	0	0	.5	.3	1	0	.1818182	.1347747	24	10
0	5	0	1	14	0	0	0	.5	.3	0	0	.1666667	-.2240272	24	10
1	8	1	3	14	0	0	2	.5	.3	1	0	.2	.1862631	24	10
1	7	0	1	14	1	0	0	.5	.3	.8571429	1	.1818182	-.1336473	24	10
2	9	0	1	14	1	0	0	.5	.3	1	1	.1818182	.1347747	24	10
0	8	0	3.5	5	0	0	0	1	.3	0	0	.1818182	.0895848	25	10
0	8	0	1	5	1	0	0	1	.3	1	1	.2	.0895848	25	10
1	4	0	.5	5	0	0	0	1	.3	0	0	.1666667	-.0911749	25	10
1	10	0	0	5	1	0	0	1	.3	.4	1	.1818182	.1799647	25	10
2	13	0	5	5	1	0	0	1	.3	1	2	.2	.3155345	25	10
0	3	0	2	14	0	0	0	1	.1	0	0	.1666667	-.3144071	26	10
0	2	0	12	14	0	0	0	1	.1	0	0	.1666667	-.359597	26	10
0	5	0	8	14	0	0	0	1	.1	1	0	.2222222	-.2240272	26	10
0	11	0	1	14	1	0	0	1	.1	.4545455	1	.2	.0471124	26	10
0	7	0	4	14	0	0	0	1	.1	.1428571	0	.1818182	-.1336473	26	10
0	5	0	8	14	1	1	0	1	.1	.2	1	.2222222	-.045985	26	10
0	4	0	1.5	14	0	0	0	1	.1	0	0	.1909091	-.2692171	26	10
0	2	0	2.5	14	0	0	0	1	.1	0	0	.2	-.359597	26	10
0	2	0	1	14	0	0	0	1	.1	0	0	.1742424	-.1815547	26	10
0	5	0	4	14	1	0	0	1	.1	.6	1	.2	-.2240272	26	10
0	7	0	5	14	1	0	0	1	.1	.4285714	1	.2	-.1336473	26	10
1	7	0	1	14	0	0	0	1	.1	.4285714	0	.2	-.1336473	26	10
2	26	1	0	14	0	0	0	1	.1	1	0	.1666667	.9996818	26	10
0	3	0	0	7	0	0	0	1	.3	0	0	.1666667	-.3144071	27	10
0	4	0	0	7	0	0	0	1	.3	0	0	.1666667	-.2692171	27	10
0	5	0	8	7	0	0	0	1	.3	.4	0	.1666667	-.2240272	27	10
0	4	0	1	7	0	0	0	1	.3	1	0	.1666667	-.2692171	27	10
0	3	0	2	7	0	0	0	1	.3	0	0	.1666667	-.3144071	27	10
1	6	0	4	7	1	0	0	1	.3	.8333333	1	.2111111	-.1788373	27	10
2	9	1	7	7	1	0	0	1	.3	1	2	.2222222	.231453	27	10
0	1	0	0	9	0	0	0	1	.4	0	0	.1666667	-.4047869	28	10
0	6	0	7	9	1	1	0	1	.4	1	1	.2111111	-.000795	28	10
0	8	0	4	9	1	0	0	1	.4	1	2	.2	.0895848	28	10
0	3	0	0	9	0	0	0	1	.4	0	0	.1666667	-.3144071	28	10
0	4	0	3	9	0	0	0	1	.4	0	0	.1742424	-.2692171	28	10
0	1	0	2	9	0	0	0	1	.4	1	0	.2	-.2267447	28	10
0	8	0	.5	9	0	0	0	1	.4	.5	0	.1666667	.0895848	28	10
1	5	0	0	9	0	0	0	1	.4	0	0	.1666667	-.045985	28	10
2	2	0	2.5	9	0	0	0	1	.4	0	0	.1742424	-.359597	28	10
0	7	0	0	5	0	0	0	1	.4	0	0	.1666667	-.1336473	29	10
0	8	0	1	5	1	0	0	1	.4	.5	1	.2	-.0884574	29	10
0	3	0	1	5	0	0	0	1	.4	.3333333	0	.1818182	-.3144071	29	10
1	6	0	5	5	1	0	0	1	.4	1	1	.2111111	-.000795	29	10
2	4	0	8.5	5	0	0	2	1	.4	1	1	.2222222	-.2692171	29	10
0	6	0	0	11	0	0	0	1	.2	0	0	.1666667	-.000795	30	10
0	2	0	0	11	0	0	0	1	.2	0	0	.1666667	-.359597	30	10
0	8	0	4.5	11	1	0	0	1	.2	.625	1	.2111111	.0895848	30	10
0	10	0	0	11	1	0	0	1	.2	.4	1	.2	.1799647	30	10
0	7	0	4	11	1	1	0	1	.2	.1428571	2	.2222222	.0443949	30	10
0	2	0	0	11	0	0	0	1	.2	0	0	.1666667	-.359597	30	10
0	1	0	0	11	0	0	0	1	.2	0	0	.1666667	-.4047869	30	10
0	3	0	5	11	0	0	0	1	.2	.6666667	1	.2	-.3144071	30	10
1	7	0	2	11	0	0	0	1	.2	1	1	.2	-.1336473	30	10
1	14	1	3.5	11	0	0	0	1	.2	1	1	.2	.4574027	30	10
2	6	0	5.5	11	0	0	0	1	.2	.3333333	0	.1666667	-.1788373	30	10
0	4	0	0	9	0	0	0	2.5	.7	1	0	.1666667	-.2692171	31	10
0	2	0	0	9	0	0	0	2.5	.7	1	0	.1666667	-.359597	31	10
0	3	0	0	9	0	0	0	2.5	.7	0	0	.1666667	-.3144071	31	10
0	1	0	0	9	0	0	0	2.5	.7	0	0	.1666667	-.4047869	31	10
0	3	0	1	9	0	0	0	2.5	.7	0	0	.1666667	-.3144071	31	10
0	4	0	0	9	0	0	0	2.5	.7	1	0	.1666667	-.2692171	31	10
0	1	0	0	9	0	0	0	2.5	.7	0	0	.1666667	-.4047869	31	10
1	5	0	0	9	0	0	0	2.5	.7	1	0	.25	-.045985	31	10
2	7	0	0	9	1	1	2	2.5	.7	1	4	.3333333	.0443949	31	10
0	5	0	2	19	1	0	0	2.5	.4	.6	1	.2857143	-.2240272	32	10
0	3	0	10	19	1	1	0	2.5	.4	1	2	.4	-.3144071	32	10
0	6	1	0	19	1	0	0	2.5	.4	.1666667	0	.2222222	.0958832	32	10
0	5	0	0	19	1	0	0	2.5	.4	1	0	.1666667	-.045985	32	10
0	5	0	1	19	0	0	0	2.5	.4	.2	0	.25	-.045985	32	10
0	9	0	8	19	1	1	0	2.5	.4	1	3	.3333333	.1347747	32	10
0	7	0	1	19	1	1	0	2.5	.4	1	1	.25	.0443949	32	10
0	5	0	3	19	1	1	0	2.5	.4	.4	3	.3333333	-.2240272	32	10
0	3	0	3	19	0	0	0	2.5	.4	0	0	.25	-.3144071	32	10
0	5	0	6	19	1	1	0	2.5	.4	.8	1	.25	-.045985	32	10
0	7	2	7	19	1	1	0	2.5	.4	1	3	.3333333	.2377514	32	10
0	2	0	1.5	19	1	0	0	2.5	.4	0	0	.1833333	-.359597	32	10
0	8	0	1	19	0	0	0	2.5	.4	0	0	.2	.0895848	32	10
0	5	0	7	19	1	0	0	2.5	.4	.4	1	.25	-.045985	32	10
0	5	0	6	19	1	0	0	2.5	.4	0	1	.25	-.2240272	32	10
0	7	0	0	19	1	0	0	2.5	.4	0	1	.2222222	.0443949	32	10
1	6	0	3	19	1	0	3	2.5	.4	.1666667	0	.2916667	-.000795	32	10
1	9	0	0	19	0	0	0	2.5	.4	1	0	.1666667	.1347747	32	10
1	2	0	4	19	0	0	0	2.5	.4	0	0	.225	-.359597	32	10
0	6	0	3	12	1	0	0	3	.5	1	0	.25	-.000795	33	10
0	7	0	3	12	0	0	0	3	.5	.7142857	0	.2857143	.0443949	33	10
0	7	0	1	12	0	0	0	3	.5	.4285714	0	.25	-.1336473	33	10
0	6	0	5.5	12	0	0	0	3	.5	.3333333	0	.25	-.1788373	33	10
0	4	0	2.5	12	1	1	0	3	.5	.5	2	.3333333	-.2692171	33	10
0	4	0	1	12	0	0	0	3	.5	.5	0	.225	-.2692171	33	10
0	5	0	0	12	0	0	0	3	.5	0	0	.1666667	-.045985	33	10
0	9	0	1	12	0	0	0	3	.5	0	0	.1666667	.1347747	33	10
0	5	0	2	12	0	0	0	3	.5	0	0	.1666667	-.2240272	33	10
0	7	0	3	12	1	0	0	3	.5	1	0	.25	.0443949	33	10
1	11	0	1	12	0	0	0	3	.5	.4545455	0	.2222222	.2251546	33	10
2	7	0	3	12	1	1	0	3	.5	1	2	.3333333	-.1336473	33	10
0	12	0	0	7	1	0	0	3.5	.2	1	0	.25	.2703445	34	10
0	1	0	1	7	0	0	0	3.5	.2	0	0	.1666667	-.4047869	34	10
0	3	0	3	7	0	0	0	3.5	.2	1	1	.25	-.3144071	34	10
0	3	0	2	7	0	0	0	3.5	.2	.6666667	1	.25	-.3144071	34	10
0	9	0	5	7	1	1	0	3.5	.2	0	2	.3333333	-.0432675	34	10
0	6	0	2	7	1	0	0	3.5	.2	.1666667	1	.25	-.000795	34	10
2	11	0	6	7	1	1	0	3.5	.2	.7272727	2	.3333333	.2251546	34	10
0	5	0	0	6	0	0	0	3.5	.2	0	0	.1666667	-.045985	35	10
0	6	0	5	6	1	1	0	3.5	.2	.6666667	1	.3333333	-.000795	35	10
0	5	0	3	6	1	0	0	3.5	.2	.4	0	.25	-.045985	35	10
0	5	0	1	6	1	1	0	3.5	.2	.8	2	.3333333	-.2240272	35	10
1	7	0	8	6	1	1	2	3.5	.2	.8571429	4	.4	-.1336473	35	10
2	4	0	8.5	6	1	1	0	3.5	.2	.75	2	.3333333	-.2692171	35	10
0	4	0	0	17	0	0	0	3.5	.4	0	0	.1666667	-.0911749	36	10
0	6	0	0	17	1	0	0	3.5	.4	0	0	.2361111	-.000795	36	10
0	5	0	0	17	0	0	0	3.5	.4	0	0	.2	-.045985	36	10
0	9	0	3	17	1	1	0	3.5	.4	.7777778	1	.2857143	.1347747	36	10
0	6	0	5.5	17	1	0	0	3.5	.4	.6666667	1	.2678571	-.1788373	36	10
0	9	0	2	17	0	0	0	3.5	.4	1	3	.25	.1347747	36	10
0	4	0	3	17	0	0	0	3.5	.4	1	2	.2361111	-.0911749	36	10
0	4	0	5.5	17	1	0	0	3.5	.4	0	1	.2	-.2692171	36	10
0	3	0	18	17	0	0	0	3.5	.4	0	0	.1666667	-.3144071	36	10
0	2	0	18.5	17	0	0	0	3.5	.4	0	0	.1666667	-.359597	36	10
0	1	0	19	17	0	0	0	3.5	.4	0	0	.1666667	-.4047869	36	10
0	1	0	19	17	0	0	0	3.5	.4	0	0	.1666667	-.4047869	36	10
0	1	0	19	17	0	0	0	3.5	.4	0	0	.1666667	-.4047869	36	10
0	3	0	7	17	1	0	0	3.5	.4	0	1	.2	-.3144071	36	10
0	9	0	1	17	0	0	0	3.5	.4	1	0	.1818182	.1347747	36	10
1	12	0	.5	17	1	1	0	3.5	.4	.5833333	2	.2857143	.2703445	36	10
2	4	0	4	17	1	0	0	3.5	.4	.25	2	.2678571	-.2692171	36	10
0	6	0	4.5	25	1	1	0	3.5	.4	.1666667	2	.2857143	-.1788373	37	10
0	4	0	0	25	0	0	0	3.5	.4	0	0	.1666667	-.2692171	37	10
0	3	0	0	25	0	0	0	3.5	.4	0	0	.1666667	-.1363648	37	10
0	4	0	0	25	0	0	0	3.5	.4	0	0	.1666667	-.0911749	37	10
0	9	0	2	25	1	0	0	3.5	.4	.2222222	2	.25	-.0432675	37	10
0	7	0	4	25	1	0	0	3.5	.4	0	0	.2222222	-.1336473	37	10
0	6	0	1	25	0	0	0	3.5	.4	0	0	.1818182	-.1788373	37	10
0	2	0	3.5	25	0	0	0	3.5	.4	0	0	.225	-.359597	37	10
0	5	0	0	25	1	0	0	3.5	.4	.2	1	.2857143	-.045985	37	10
0	3	0	20	25	0	0	0	3.5	.4	0	0	.1666667	-.3144071	37	10
0	13	0	3	25	0	0	0	3.5	.4	1	1	.2222222	.3155345	37	10
0	3	0	20	25	0	0	0	3.5	.4	0	0	.1666667	-.3144071	37	10
0	3	0	20	25	0	0	0	3.5	.4	0	0	.1666667	-.3144071	37	10
0	2	0	22	25	0	0	0	3.5	.4	0	0	.1666667	-.359597	37	10
0	8	0	4.5	25	1	0	0	3.5	.4	.75	1	.2857143	.0895848	37	10
0	1	0	24	25	0	0	0	3.5	.4	0	0	.1666667	-.4047869	37	10
0	9	1	1	25	0	0	0	3.5	.4	.2222222	0	.2222222	.231453	37	10
0	6	0	7	25	1	1	0	3.5	.4	1	1	.3095238	-.000795	37	10
0	5	0	0	25	0	0	0	3.5	.4	0	0	.1666667	-.2240272	37	10
0	5	0	5	25	1	1	0	3.5	.4	1	1	.25	-.045985	37	10
0	11	0	1	25	1	1	0	3.5	.4	1	2	.2857143	.2251546	37	10
0	10	1	2	25	0	0	0	3.5	.4	1	0	.1818182	.2766429	37	10
1	9	1	2	25	0	0	0	3.5	.4	.2222222	0	.2222222	.231453	37	10
1	12	1	2	25	1	1	0	3.5	.4	1	1	.2678571	.3670228	37	10
2	8	1	1.5	25	1	1	0	3.5	.4	1	2	.2857143	.1862631	37	10
0	10	0	1	11	1	0	0	3.5	.6	.3	2	.2222222	.0019225	38	10
0	7	0	3	11	1	0	0	3.5	.6	.7142857	2	.2857143	-.1336473	38	10
0	1	0	0	11	0	0	0	3.5	.6	0	0	.1666667	-.4047869	38	10
0	1	0	1	11	0	0	0	3.5	.6	0	0	.1666667	-.4047869	38	10
0	9	0	0	11	0	0	0	3.5	.6	0	1	.1818182	.1347747	38	10
0	5	0	0	11	1	0	0	3.5	.6	.4	0	.2222222	-.045985	38	10
0	9	1	5	11	1	0	0	3.5	.6	.6666667	1	.2857143	.231453	38	10
0	4	0	.5	11	1	0	0	3.5	.6	1	0	.225	-.0911749	38	10
0	8	0	0	11	0	0	0	3.5	.6	0	0	.1666667	-.0884574	38	10
1	4	0	3.5	11	1	0	0	3.5	.6	.75	2	.25	-.2692171	38	10
2	9	0	0	11	1	0	0	3.5	.6	1	1	.2222222	.1347747	38	10
0	10	0	2	20	0	0	0	3.5	.4	1	1	.2222222	.1799647	39	10
0	5	1	0	20	0	0	0	3.5	.4	0	0	.1666667	.0506933	39	10
0	10	0	6	20	1	0	0	3.5	.4	1	1	.25	.1799647	39	10
0	4	0	.5	20	1	0	0	3.5	.4	.5	0	.2020202	-.0911749	39	10
0	7	0	0	20	1	0	0	3.5	.4	0	1	.2222222	.0443949	39	10
0	6	0	2.5	20	0	0	0	3.5	.4	0	0	.1818182	-.1788373	39	10
0	6	0	3	20	0	0	0	3.5	.4	0	0	.1742424	-.1788373	39	10
0	5	0	2	20	1	0	0	3.5	.4	0	0	.2222222	-.045985	39	10
0	1	0	3	20	0	0	0	3.5	.4	0	0	.1818182	-.4047869	39	10
0	2	0	5	20	1	0	0	3.5	.4	0	0	.2222222	-.1815547	39	10
0	6	0	1	20	0	0	0	3.5	.4	0	0	.1818182	-.000795	39	10
0	4	0	5.5	20	0	0	0	3.5	.4	.75	1	.25	-.2692171	39	10
0	7	0	2	20	1	0	0	3.5	.4	.2857143	1	.25	-.1336473	39	10
1	7	1	1	20	0	1	0	3.5	.4	1	2	.3333333	.1410732	39	10
1	8	1	3.5	20	1	1	3	3.5	.4	1	3	.3095238	.1862631	39	10
1	11	1	5	20	0	0	0	3.5	.4	1	1	.2222222	.3218329	39	10
1	6	0	0	20	0	0	0	3.5	.4	.3333333	0	.1666667	-.000795	39	10
2	5	1	0	20	1	0	0	3.5	.4	.4	2	.2857143	.0506933	39	10
0	6	0	4.5	16	0	0	0	3.5	.3	0	1	.2222222	-.1788373	40	10
0	5	0	4	16	1	0	0	3.5	.3	0	1	.1818182	-.045985	40	10
0	8	0	1	16	1	1	0	3.5	.3	1	2	.2222222	.0895848	40	10
0	1	0	0	16	0	0	0	3.5	.3	0	0	.1666667	-.4047869	40	10
0	4	0	1.5	16	1	0	0	3.5	.3	0	0	.2	-.2692171	40	10
0	7	0	1	16	0	0	0	3.5	.3	.2857143	0	.1666667	.0443949	40	10
0	2	0	13	16	0	0	0	3.5	.3	0	0	.2222222	-.359597	40	10
0	5	0	2	16	1	0	0	3.5	.3	0	0	.2222222	-.045985	40	10
0	3	0	12	16	1	1	0	3.5	.3	1	1	.25	-.1363648	40	10
0	8	1	0	16	0	0	0	3.5	.3	.625	0	.2222222	.1862631	40	10
0	7	0	0	16	0	0	0	3.5	.3	1	1	.2222222	.0443949	40	10
1	8	0	1	16	0	0	0	3.5	.3	.25	0	.1666667	.0895848	40	10
1	9	1	3	16	0	1	0	3.5	.3	.6666667	3	.2857143	.231453	40	10
1	7	0	4	16	1	1	0	3.5	.3	.4285714	2	.25	.0443949	40	10
1	4	0	6.5	16	0	0	0	3.5	.3	1	2	.25	-.2692171	40	10
2	10	0	5	16	0	0	0	3.5	.3	1	1	.2222222	.1799647	40	10
0	2	0	0	20	0	0	0	3.5	.3	0	0	.1666667	-.359597	41	10
0	4	0	1	20	0	0	0	3.5	.3	0	0	.2857143	-.2692171	41	10
0	5	0	1	20	1	1	0	3.5	.3	0	3	.2222222	-.045985	41	10
0	4	0	6	20	1	1	0	3.5	.3	0	3	.2222222	-.2692171	41	10
0	4	0	4	20	1	1	0	3.5	.3	0	2	.2222222	-.2692171	41	10
0	4	0	.5	20	1	0	0	3.5	.3	0	0	.1818182	-.0911749	41	10
0	2	0	1	20	0	0	0	3.5	.3	.5	1	.2020202	-.359597	41	10
0	7	0	1	20	1	0	0	3.5	.3	.7142857	1	.2	.0443949	41	10
0	7	0	2	20	1	1	0	3.5	.3	1	3	.25	.0443949	41	10
0	3	0	0	20	0	0	0	3.5	.3	0	0	.1666667	-.3144071	41	10
0	3	0	3	20	0	0	0	3.5	.3	1	1	.2222222	-.3144071	41	10
0	3	0	3	20	0	0	0	3.5	.3	1	0	.2	-.3144071	41	10
0	8	0	2	20	0	0	0	3.5	.3	1	0	.1818182	.0895848	41	10
0	3	0	3	20	0	0	0	3.5	.3	1	0	.2	-.1363648	41	10
0	8	0	3	20	0	0	0	3.5	.3	1	0	.2	.0895848	41	10
1	9	0	3	20	0	0	0	3.5	.3	1	2	.2222222	.1347747	41	10
1	8	0	.5	20	0	0	0	3.5	.3	0	0	.1818182	.0895848	41	10
1	10	0	1	20	0	0	0	3.5	.3	1	1	.2222222	.1799647	41	10
1	6	0	0	20	1	1	0	3.5	.3	.1666667	1	.2222222	-.000795	41	10
2	10	0	1.5	20	1	0	0	3.5	.3	0	2	.2	.1799647	41	10
0	3	0	1	11	0	0	0	7	.6666667	0	0	.1666667	-.1363648	42	9
0	7	0	8	11	0	0	0	7	.6666667	.1428571	1	.2	-.1336473	42	9
0	5	0	4	11	0	0	0	7	.6666667	.2	1	.2	-.2240272	42	9
0	6	1	2.5	11	0	0	0	7	.6666667	.5	0	.2	.0958832	42	9
0	4	1	6	11	0	0	0	7	.6666667	1	1	.3333333	.0055034	42	9
0	7	0	2	11	0	0	0	7	.6666667	.5714286	0	.2	.0443949	42	9
1	7	1	0	11	0	0	4	7	.6666667	.1428571	0	.25	.1410732	42	9
1	3	0	8	11	1	0	0	7	.6666667	1	3	.3333333	-.3144071	42	9
1	5	1	0	11	0	0	0	7	.6666667	0	0	.1666667	.0506933	42	9
2	11	1	7	11	0	0	0	7	.6666667	1	1	.3333333	.3218329	42	9
0	5	0	0	14	0	0	0	7	.3333333	0	0	.1666667	-.2240272	43	9
0	3	0	0	14	0	0	0	7	.3333333	0	0	.1666667	-.3144071	43	9
0	4	0	6	14	0	0	0	7	.3333333	.25	0	.3333333	-.2692171	43	9
0	7	0	3	14	0	0	0	7	.3333333	0	1	.3333333	.0443949	43	9
0	6	0	7	14	0	0	0	7	.3333333	0	0	.2	-.1788373	43	9
0	8	0	5.5	14	0	0	0	7	.3333333	.75	1	.25	.0895848	43	9
0	9	0	2	14	0	0	0	7	.3333333	.6666667	3	.3333333	.1347747	43	9
0	13	1	9	14	1	1	0	7	.3333333	1	3	.3333333	.4122127	43	9
1	11	0	4	14	0	0	0	7	.3333333	.6363636	0	.3333333	.2251546	43	9
1	11	0	3	14	0	0	0	7	.3333333	.6363636	0	.3333333	.2251546	43	9
1	7	0	2	14	0	0	0	7	.3333333	.4285714	1	.25	.0443949	43	9
1	9	0	3	14	0	0	3	7	.3333333	.3333333	0	.3333333	.1347747	43	9
1	2	0	8	14	1	0	0	7	.3333333	.5	3	.5	-.359597	43	9
2	10	1	6	14	0	0	0	7	.3333333	.8	1	.3333333	.2766429	43	9
0	3	0	1	23	0	0	0	7	.4444444	0	0	.1666667	-.3144071	44	9
0	5	0	4	23	0	1	0	7	.4444444	.4	1	.3333333	-.2240272	44	9
0	6	0	.5	23	0	0	0	7	.4444444	0	1	.25	-.1788373	44	9
0	14	2	4.5	23	0	0	0	7	.4444444	1	1	.3333333	.554081	44	9
0	7	1	4	23	0	0	0	7	.4444444	0	0	.2	.1410732	44	9
0	8	0	4.5	23	0	0	0	7	.4444444	0	1	.25	.0895848	44	9
0	10	0	3.5	23	1	1	0	7	.4444444	.5	5	.5	.1799647	44	9
0	3	0	5	23	1	0	0	7	.4444444	0	0	.25	-.3144071	44	9
0	6	0	4.5	23	0	0	0	7	.4444444	0	0	.2	-.1788373	44	9
0	10	0	2.5	23	0	0	0	7	.4444444	.5	0	.2916667	.1799647	44	9
0	4	0	4	23	1	0	0	7	.4444444	0	1	.2916667	-.2692171	44	9
0	1	1	0	23	0	0	0	7	.4444444	0	0	.1666667	-.1300664	44	9
0	2	0	.5	23	0	0	0	7	.4444444	0	0	.225	-.1815547	44	9
0	3	0	0	23	0	0	0	7	.4444444	0	0	.2	-.1363648	44	9
0	9	0	6	23	0	0	0	7	.4444444	1	1	.3333333	.1347747	44	9
0	8	0	2.5	23	0	0	0	7	.4444444	.625	0	.3333333	.0895848	44	9
0	11	0	2	23	0	0	0	7	.4444444	.8181818	0	.25	.2251546	44	9
1	7	0	2	23	1	1	0	7	.4444444	.4285714	4	.3333333	.0443949	44	9
1	8	3	9.5	23	0	1	0	7	.4444444	.625	2	.3333333	.3796197	44	9
1	11	0	2	23	0	0	0	7	.4444444	.8181818	0	.25	.2251546	44	9
1	14	0	2	23	0	0	0	7	.4444444	.2857143	0	.25	.3607244	44	9
2	15	2	0	23	0	0	0	7	.4444444	1	1	.25	.5992709	44	9
0	4	0	2	15	0	0	0	7	.3333333	0	0	.1666667	-.2692171	45	9
0	8	1	0	15	0	0	0	7	.3333333	0	0	.1666667	.1862631	45	9
0	8	1	1.5	15	0	0	0	7	.3333333	.375	1	.2916667	.1862631	45	9
0	11	0	7	15	0	0	0	7	.3333333	.6363636	0	.3333333	.2251546	45	9
0	7	0	2	15	0	0	0	7	.3333333	0	1	.25	-.1336473	45	9
0	11	0	3	15	1	0	0	7	.3333333	1	2	.3333333	.2251546	45	9
0	8	0	8.5	15	1	1	0	7	.3333333	.875	3	.3333333	.0895848	45	9
0	5	0	2	15	1	1	0	7	.3333333	.2	2	.3333333	-.2240272	45	9
0	4	0	8	15	0	0	0	7	.3333333	.75	0	.3333333	-.0911749	45	9
0	3	0	9	15	0	0	0	7	.3333333	1	0	.3333333	-.3144071	45	9
1	8	0	11	15	0	0	0	7	.3333333	1	3	.3333333	-.0884574	45	9
1	4	0	9.5	15	0	0	0	7	.3333333	.75	2	.3333333	-.2692171	45	9
1	4	0	7	15	1	0	0	7	.3333333	.5	3	.4166667	-.2692171	45	9
1	7	1	4	15	0	0	0	7	.3333333	.4285714	0	.3333333	.1410732	45	9
2	12	5	1	15	0	0	0	7	.3333333	.1666667	0	.3333333	.7537359	45	9
0	6	1	6.5	30	0	1	0	7	.5555556	.6666667	2	.4166667	.0958832	46	9
0	1	0	1	30	0	0	0	7	.5555556	0	0	.1666667	-.4047869	46	9
0	4	0	0	30	0	0	0	7	.5555556	0	0	.1666667	-.2692171	46	9
0	1	0	1	30	0	0	0	7	.5555556	0	0	.1666667	-.4047869	46	9
0	9	2	0	30	0	0	0	7	.5555556	0	0	.1666667	.3281313	46	9
0	3	0	0	30	0	0	0	7	.5555556	0	0	.2	-.3144071	46	9
0	6	0	5.5	30	0	0	0	7	.5555556	0	0	.1666667	-.1788373	46	9
0	6	0	1	30	0	0	0	7	.5555556	0	0	.2	-.000795	46	9
0	7	0	3	30	1	1	0	7	.5555556	1	5	.5	.0443949	46	9
0	7	1	0	30	0	0	0	7	.5555556	0	0	.1666667	-.0369691	46	9
0	9	0	2	30	0	0	0	7	.5555556	1	0	.3333333	.1347747	46	9
0	4	0	3.5	30	0	0	0	7	.5555556	1	1	.3333333	-.2692171	46	9
0	8	0	2.5	30	0	0	0	7	.5555556	1	0	.3333333	.0895848	46	9
0	3	0	6	30	1	0	0	7	.5555556	.3333333	2	.3333333	-.3144071	46	9
0	7	1	2	30	1	0	0	7	.5555556	0	1	.3333333	.1410732	46	9
0	2	0	8	30	0	0	0	7	.5555556	.5	0	.2916667	-.1815547	46	9
0	1	0	0	30	0	0	0	7	.5555556	0	0	.1666667	-.4047869	46	9
0	3	0	9	30	0	0	0	7	.5555556	1	1	.3333333	-.1363648	46	9
0	6	0	.5	30	0	0	0	7	.5555556	0	0	.1833333	-.000795	46	9
0	5	0	6	30	0	0	0	7	.5555556	.6	0	.25	-.2240272	46	9
1	7	0	1	30	0	0	0	7	.5555556	1	0	.25	.0443949	46	9
1	9	1	6	30	0	0	0	7	.5555556	.3333333	0	.2	.231453	46	9
1	1	0	8	30	1	1	0	7	.5555556	1	2	.5	-.4047869	46	9
1	7	0	3	30	1	1	0	7	.5555556	.8571429	4	.5	.0443949	46	9
1	8	0	0	30	0	0	0	7	.5555556	1	0	.25	.0895848	46	9
2	10	1	8	30	0	0	0	7	.5555556	1	1	.3333333	.2766429	46	9
0	2	0	6	10	0	0	0	7	.5555556	.5	0	.25	-.359597	47	9
0	18	2	0	10	0	0	0	7	.5555556	1	0	.25	.7348407	47	9
0	1	0	8	10	1	0	0	7	.5555556	0	1	.25	-.4047869	47	9
0	2	0	15	10	0	0	0	7	.5555556	0	0	.2	-.359597	47	9
0	6	1	1	10	0	0	0	7	.5555556	.3333333	0	.25	.0958832	47	9
1	6	0	6.5	10	0	0	0	7	.5555556	0	0	.1666667	-.1788373	47	9
1	9	0	5	10	0	0	4	7	.5555556	0	0	.1666667	.1347747	47	9
1	3	0	7	10	1	0	0	7	.5555556	0	0	.25	-.3144071	47	9
1	7	1	3	10	1	1	0	7	.5555556	.5714286	4	.25	.1410732	47	9
2	9	1	7	10	0	1	0	7	.5555556	1	4	.3333333	.231453	47	9
0	3	0	3	18	0	0	0	8	.5555556	0	1	.3333333	-.3144071	48	9
0	4	0	4.5	18	0	0	0	8	.5555556	.5	0	.2916667	-.2692171	48	9
0	3	0	0	18	0	0	0	8	.5555556	0	0	.1666667	-.1363648	48	9
0	7	0	2	18	1	1	0	8	.5555556	.7142857	3	.3333333	.0443949	48	9
0	7	0	4	18	0	0	0	8	.5555556	.5714286	0	.3333333	.0443949	48	9
0	5	0	8	18	0	0	0	8	.5555556	.8	0	.3333333	-.045985	48	9
0	8	0	3	18	0	0	0	8	.5555556	1	2	.3333333	-.0884574	48	9
0	11	0	3	18	1	1	0	8	.5555556	.7272727	4	.25	.2251546	48	9
0	6	0	2.5	18	0	0	0	8	.5555556	0	1	.1833333	-.000795	48	9
0	5	0	1	18	0	0	0	8	.5555556	0	1	.1666667	-.2240272	48	9
0	9	0	2	18	0	0	0	8	.5555556	.5555556	0	.3333333	.1347747	48	9
0	5	0	0	18	0	0	0	8	.5555556	0	0	.1666667	-.045985	48	9
0	10	0	11	18	0	0	0	8	.5555556	1	1	.3333333	.1799647	48	9
1	8	1	5	18	0	0	3	8	.5555556	.875	0	.3333333	.1862631	48	9
1	1	0	1	18	0	0	0	8	.5555556	1	0	.25	-.4047869	48	9
1	7	0	4	18	0	0	0	8	.5555556	.2857143	0	.3333333	.0443949	48	9
1	12	0	5	18	0	0	0	8	.5555556	0	1	.1666667	.2703445	48	9
2	10	1	4.5	18	1	1	0	8	.5555556	.6	4	.25	.2766429	48	9
0	5	0	0	13	0	0	0	8	.5555556	0	0	.1666667	-.045985	49	9
0	8	1	2	13	1	0	0	8	.5555556	1	2	.2916667	.1862631	49	9
0	5	0	0	13	0	0	0	8	.5555556	0	0	.1666667	-.2240272	49	9
0	15	0	3	13	0	0	0	8	.5555556	0	1	.1666667	.2278721	49	9
0	4	0	10	13	0	0	0	8	.5555556	0	1	.1833333	-.0911749	49	9
0	5	0	8	13	1	0	0	8	.5555556	0	1	.3333333	-.2240272	49	9
1	5	0	11	13	0	0	0	8	.5555556	.8	0	.3333333	-.2240272	49	9
1	9	1	3	13	1	1	0	8	.5555556	1	4	.25	.231453	49	9
1	15	2	2	13	0	0	0	8	.5555556	1	1	.3333333	.5992709	49	9
1	8	0	2.5	13	1	1	0	8	.5555556	.375	2	.25	.0895848	49	9
2	7	0	3	13	0	0	0	8	.5555556	.5714286	0	.3333333	.0443949	49	9
0	4	2	.5	8	0	0	0	8	.2222222	0	0	.1666667	.1021817	50	9
0	3	0	0	8	0	0	0	8	.2222222	0	0	.2	-.1363648	50	9
0	6	0	2	8	0	0	0	8	.2222222	1	1	.3333333	-.000795	50	9
1	3	1	2	8	0	1	0	8	.2222222	.6666667	2	.3333333	-.0396865	50	9
1	8	1	2	8	0	0	0	8	.2222222	1	1	.3333333	.1862631	50	9
1	7	0	11	8	0	0	0	8	.2222222	1	1	.3333333	.0443949	50	9
1	10	1	.5	8	0	0	0	8	.2222222	.4	0	.2916667	.2766429	50	9
2	8	0	3	8	1	1	0	8	.2222222	0	4	.25	.0895848	50	9
0	3	2	2	13	0	1	0	8	.5555556	.6666667	2	.3333333	.0569917	51	9
0	8	0	4	13	0	0	0	8	.5555556	.5	1	.3333333	.0895848	51	9
0	2	0	1	13	0	0	0	8	.5555556	0	0	.1666667	-.359597	51	9
0	4	0	.5	13	0	0	0	8	.5555556	0	0	.1666667	-.0911749	51	9
0	6	1	8	13	0	0	0	8	.5555556	1	0	.3333333	.0958832	51	9
0	16	0	0	13	0	0	0	8	.5555556	.0625	0	.2	.4511043	51	9
0	8	0	0	13	0	0	0	8	.5555556	0	0	.1666667	-.0884574	51	9
0	10	3	1.5	13	0	1	0	8	.5555556	1	2	.3333333	.4699995	51	9
1	5	0	6	13	0	0	4	8	.5555556	1	0	.3333333	-.2240272	51	9
1	11	0	4	13	1	1	0	8	.5555556	.9090909	2	.25	.2251546	51	9
1	6	0	6	13	0	0	0	8	.5555556	0	1	.2	-.000795	51	9
1	11	3	3	13	1	1	0	8	.5555556	1	4	.3333333	.5151894	51	9
2	9	2	1	13	0	0	0	8	.5555556	.1111111	1	.25	.3281313	51	9
0	3	0	0	12	1	0	0	8	.5555556	0	0	.1666667	-.1363648	52	9
0	8	0	3	12	0	0	0	8	.5555556	1	1	.3333333	.0895848	52	9
0	6	0	7	12	0	0	0	8	.5555556	1	1	.3333333	-.000795	52	9
0	7	0	3	12	0	0	0	8	.5555556	1	1	.3333333	.0443949	52	9
0	3	0	1	12	0	0	0	8	.5555556	0	0	.25	-.3144071	52	9
0	5	0	3	12	0	0	0	8	.5555556	.2	1	.25	-.045985	52	9
0	6	0	5	12	1	1	0	8	.5555556	.1666667	4	.25	-.000795	52	9
1	11	0	6	12	0	0	0	8	.5555556	1	3	.3333333	.2251546	52	9
1	10	3	2	12	0	0	0	8	.5555556	.2	0	.25	.4699995	52	9
1	7	0	2	12	0	0	0	8	.5555556	.4285714	1	.3333333	-.1336473	52	9
1	9	0	3	12	0	1	0	8	.5555556	.4444444	3	.3333333	.1347747	52	9
2	11	0	5	12	1	0	0	8	.5555556	0	1	.2	.2251546	52	9
0	13	1	7	12	1	1	0	4	.4545455	1	3	.3333333	.4122127	53	11
0	5	0	0	12	0	0	0	4	.4545455	0	0	.1666667	-.2240272	53	11
0	6	0	2.5	12	0	0	0	4	.4545455	.5	0	.2916667	-.000795	53	11
0	4	0	4	12	1	1	0	4	.4545455	1	2	.4166667	-.0911749	53	11
0	8	0	2	12	1	1	0	4	.4545455	.25	2	.25	.0895848	53	11
0	6	0	0	12	0	0	0	4	.4545455	0	0	.1666667	-.1788373	53	11
0	4	0	9	12	1	1	0	4	.4545455	1	2	.3333333	-.0911749	53	11
1	10	0	5	12	0	0	0	4	.4545455	.6	0	.3333333	.1799647	53	11
1	7	0	3	12	1	0	0	4	.4545455	0	2	.2	.0443949	53	11
1	5	0	2	12	1	0	0	4	.4545455	.2	1	.25	-.045985	53	11
1	5	0	1	12	1	1	0	4	.4545455	.4	1	.3333333	-.2240272	53	11
2	14	1	.5	12	1	1	5	4	.4545455	1	3	.3333333	.4574027	53	11
0	4	0	0	9	0	0	0	5	.3636364	0	0	.1666667	-.2692171	54	11
0	3	0	1	9	0	0	0	5	.3636364	0	0	.1666667	-.3144071	54	11
0	11	0	1	9	1	1	0	5	.3636364	1	2	.3333333	.2251546	54	11
1	6	0	3.5	9	1	0	0	5	.3636364	.1666667	3	.3333333	-.000795	54	11
1	13	2	0	9	0	0	0	5	.3636364	.2307692	0	.25	.508891	54	11
1	9	0	2	9	0	0	0	5	.3636364	1	0	.3333333	.1347747	54	11
1	13	1	1	9	1	1	0	5	.3636364	.4615385	1	.3333333	.4122127	54	11
2	7	1	5	9	1	1	0	5	.3636364	1	3	.3333333	.1410732	54	11
0	4	0	0	18	0	0	0	5	.5454546	0	0	.1666667	-.0911749	55	11
0	16	1	0	18	0	0	0	5	.5454546	0	0	.1666667	.5477825	55	11
0	12	0	3	18	1	0	0	5	.5454546	.3333333	1	.25	.2703445	55	11
0	5	1	1	18	0	0	0	5	.5454546	0	0	.1666667	-.1273489	55	11
0	9	1	5	18	1	1	0	5	.5454546	.4444444	1	.25	.231453	55	11
0	6	0	5	18	1	1	0	5	.5454546	.5	1	.3333333	-.1788373	55	11
0	5	0	0	18	0	0	0	5	.5454546	0	0	.1666667	-.045985	55	11
0	12	1	3	18	1	1	0	5	.5454546	1	3	.3333333	.3670228	55	11
0	5	0	0	18	0	0	0	5	.5454546	0	0	.1666667	-.2240272	55	11
0	3	0	0	18	0	0	0	5	.5454546	0	0	.1666667	-.3144071	55	11
0	30	2	0	18	1	1	0	5	.5454546	1	3	.3333333	1.27712	55	11
0	3	0	0	18	0	0	0	5	.5454546	0	0	.1666667	-.3144071	55	11
0	5	0	2	18	0	0	0	5	.5454546	0	0	.25	-.2240272	55	11
1	12	0	8	18	1	0	0	5	.5454546	1	2	.25	.2703445	55	11
1	7	1	4	18	0	0	0	5	.5454546	.4285714	1	.25	.1410732	55	11
1	1	0	1	18	0	0	0	5	.5454546	0	0	.25	-.4047869	55	11
1	11	0	1	18	1	1	0	5	.5454546	.2727273	1	.3333333	.2251546	55	11
2	6	0	1.5	18	0	0	0	5	.5454546	.6666667	1	.25	-.000795	55	11
0	15	1	1	12	0	0	0	5	.4545455	0	0	.1666667	.5025926	56	11
0	3	0	0	12	0	0	0	5	.4545455	0	0	.1666667	-.3144071	56	11
0	4	0	0	12	0	0	0	5	.4545455	0	0	.1666667	-.2692171	56	11
0	6	1	.5	12	0	0	0	5	.4545455	0	0	.225	.0958832	56	11
0	11	0	9	12	1	1	0	5	.4545455	1	3	.3333333	.2251546	56	11
1	4	0	4.5	12	1	0	0	5	.4545455	0	1	.25	-.0911749	56	11
1	12	0	4	12	1	1	0	5	.4545455	1	3	.3333333	.2703445	56	11
1	7	1	9	12	1	1	0	5	.4545455	.7142857	3	.3333333	.1410732	56	11
1	6	0	14	12	1	1	0	5	.4545455	1	4	.3333333	-.1788373	56	11
2	5	0	6	12	1	0	7	5	.4545455	.4	1	.3333333	-.045985	56	11
0	4	0	1	16	0	0	0	5	.5454546	.25	0	.25	-.2692171	57	11
0	6	0	0	16	0	0	0	5	.5454546	.1666667	0	.2	-.1788373	57	11
0	4	0	0	16	0	0	0	5	.5454546	0	0	.2	-.0911749	57	11
0	6	0	0	16	0	0	0	5	.5454546	0	0	.1666667	-.000795	57	11
0	13	0	0	16	1	0	0	5	.5454546	.1538462	1	.25	.3155345	57	11
0	13	0	1	16	1	0	0	5	.5454546	.4615385	1	.25	.3155345	57	11
0	8	0	2	16	1	0	0	5	.5454546	.375	1	.25	.0895848	57	11
0	12	0	4.5	16	1	0	0	5	.5454546	.8333333	1	.25	.2703445	57	11
0	6	0	2.5	16	1	0	0	5	.5454546	.5	2	.25	-.000795	57	11
0	7	0	13	16	1	1	0	5	.5454546	1	3	.3333333	.0443949	57	11
0	4	0	.5	16	0	0	0	5	.5454546	0	0	.1666667	-.2692171	57	11
1	7	0	4	16	0	0	0	5	.5454546	.7142857	0	.3333333	-.1336473	57	11
1	10	0	7	16	1	1	0	5	.5454546	.1	2	.3333333	.1799647	57	11
1	7	0	4	16	1	0	0	5	.5454546	.1428571	0	.3333333	-.1336473	57	11
1	9	0	8	16	0	1	0	5	.5454546	1	2	.3333333	.1347747	57	11
2	19	1	3	16	1	1	0	5	.5454546	1	4	.3333333	.6833523	57	11
0	7	0	7	13	1	0	0	5	.5454546	.7142857	2	.25	.0443949	58	11
0	7	0	0	13	1	0	0	5	.5454546	.2857143	2	.2	.0443949	58	11
0	13	1	3	13	0	1	0	5	.5454546	1	2	.3333333	.4122127	58	11
0	1	0	1	13	0	0	0	5	.5454546	0	0	.1666667	-.4047869	58	11
0	9	0	1	13	0	0	0	5	.5454546	.3333333	2	.2	.1347747	58	11
0	5	0	3	13	0	0	0	5	.5454546	.4	1	.25	-.2240272	58	11
0	6	0	23	13	1	1	0	5	.5454546	1	3	.3333333	-.1788373	58	11
0	5	0	0	13	0	0	0	5	.5454546	0	0	.2	-.2240272	58	11
1	14	0	0	13	0	0	0	5	.5454546	0	0	.2	.1826822	58	11
1	8	1	2.5	13	0	0	0	5	.5454546	.625	2	.25	.1862631	58	11
1	12	1	5.5	13	1	1	7	5	.5454546	1	4	.3333333	.3670228	58	11
1	5	0	8	13	1	1	0	5	.5454546	.4	2	.3333333	-.2240272	58	11
2	16	3	1	13	1	1	7	5	.5454546	.25	2	.3333333	.7411391	58	11
0	13	0	3	19	1	0	0	5	.5454546	.5384616	2	.25	.3155345	59	11
0	10	1	1	19	0	0	0	5	.5454546	.1	1	.25	.2766429	59	11
0	13	0	1	19	0	0	0	5	.5454546	.2307692	1	.25	.3155345	59	11
0	7	0	0	19	0	0	0	5	.5454546	0	0	.1666667	.0443949	59	11
0	4	0	.5	19	0	0	0	5	.5454546	0	0	.1666667	-.2692171	59	11
0	8	0	6.5	19	1	1	0	5	.5454546	.625	1	.25	.0895848	59	11
0	7	0	7	19	1	1	0	5	.5454546	1	5	.5	.0443949	59	11
0	10	1	1	19	0	0	0	5	.5454546	.4	0	.25	.2766429	59	11
0	5	0	4	19	0	0	0	5	.5454546	1	0	.3333333	-.045985	59	11
0	5	0	2	19	1	0	0	5	.5454546	.2	0	.25	-.2240272	59	11
0	12	1	5.5	19	1	1	0	5	.5454546	.3333333	3	.3333333	.3670228	59	11
0	8	0	7.5	19	1	1	0	5	.5454546	.25	1	.3333333	.0895848	59	11
0	10	1	2.5	19	1	0	0	5	.5454546	.4	1	.3333333	.2766429	59	11
0	16	2	5.5	19	0	1	0	5	.5454546	1	3	.3333333	.6444608	59	11
1	12	1	3.5	19	1	1	0	5	.5454546	.75	4	.3333333	.3670228	59	11
1	5	0	4	19	1	0	0	5	.5454546	.4	1	.3333333	-.045985	59	11
1	8	0	6	19	1	1	0	5	.5454546	.125	2	.3333333	-.0884574	59	11
1	8	0	10	19	0	0	0	5	.5454546	1	3	.3333333	.0895848	59	11
2	28	1	0	19	0	0	0	5	.5454546	1	0	.25	1.090062	59	11
0	9	0	9	16	1	1	0	5	.3636364	.5555556	1	.25	.1347747	60	11
0	4	0	0	16	0	0	0	5	.3636364	0	0	.1666667	-.0911749	60	11
0	9	0	3	16	0	0	0	5	.3636364	.3333333	1	.25	.1347747	60	11
0	6	0	6.5	16	0	0	0	5	.3636364	.6666667	1	.25	-.1788373	60	11
0	5	0	2	16	1	0	0	5	.3636364	.2	2	.3333333	-.2240272	60	11
0	8	0	2.5	16	1	1	0	5	.3636364	.125	2	.25	.0895848	60	11
0	11	1	1	16	1	1	0	5	.3636364	.0909091	1	.25	.3218329	60	11
0	4	0	15.5	16	1	0	0	5	.3636364	.5	1	.3333333	-.2692171	60	11
0	6	0	6	16	1	1	0	5	.3636364	.3333333	2	.3333333	-.000795	60	11
0	9	0	3	16	1	0	0	5	.3636364	0	1	.25	-.0432675	60	11
1	17	0	6	16	1	1	5	5	.3636364	1	3	.3333333	.4962942	60	11
1	11	0	12	16	1	1	0	5	.3636364	1	3	.3333333	.2251546	60	11
1	11	0	4	16	1	1	0	5	.3636364	1	4	.3333333	.2251546	60	11
1	6	0	4	16	1	1	0	5	.3636364	.8333333	1	.3333333	-.000795	60	11
1	7	0	1	16	1	1	0	5	.3636364	.2857143	1	.25	.0443949	60	11
2	6	0	4.5	16	1	1	0	5	.3636364	.3333333	1	.2916667	-.1788373	60	11
0	4	0	0	12	0	0	0	5	.5454546	0	0	.1666667	-.2692171	61	11
0	1	0	3	12	0	0	0	5	.5454546	0	0	.1666667	-.4047869	61	11
0	10	0	0	12	0	0	0	5	.5454546	0	0	.1666667	.1799647	61	11
0	4	0	2	12	1	0	0	5	.5454546	.25	1	.25	-.0911749	61	11
0	6	0	0	12	0	0	0	5	.5454546	0	0	.1666667	-.000795	61	11
0	13	0	9	12	1	1	0	5	.5454546	1	3	.3333333	.3155345	61	11
0	6	0	2	12	0	0	0	5	.5454546	.3333333	0	.25	-.1788373	61	11
1	12	0	1.5	12	1	1	0	5	.5454546	.4166667	1	.3333333	.0923023	61	11
1	10	1	7.5	12	1	1	0	5	.5454546	1	4	.4166667	.2766429	61	11
1	4	0	5	12	1	0	0	5	.5454546	.25	1	.25	-.0911749	61	11
1	5	0	2	12	1	1	0	5	.5454546	.2	1	.3333333	-.2240272	61	11
2	10	0	8	12	1	1	7	5	.5454546	.9	3	.3333333	.1799647	61	11
0	3	1	6	9	0	0	0	5	.5454546	1	0	.3333333	-.0396865	62	11
0	6	0	7.5	9	0	0	0	5	.5454546	0	0	.2	-.1788373	62	11
0	12	1	.5	9	1	1	0	5	.5454546	.25	2	.3333333	.3670228	62	11
0	7	0	0	9	1	1	0	5	.5454546	.2857143	2	.25	-.1336473	62	11
1	11	1	0	9	1	1	0	5	.5454546	1	3	.3333333	.3218329	62	11
1	7	0	1	9	1	1	7	5	.5454546	.2857143	2	.25	.0443949	62	11
1	6	1	11	9	1	1	0	5	.5454546	1	3	.5	.0958832	62	11
1	13	0	1	9	1	1	7	5	.5454546	.3846154	2	.3333333	.3155345	62	11
2	8	0	19	9	1	1	0	5	.5454546	.5	2	.3333333	-.0884574	62	11
0	3	0	0	26	0	0	0	5	.5454546	0	0	.1666667	-.3144071	63	11
0	6	0	0	26	0	0	0	5	.5454546	0	0	.1666667	-.1788373	63	11
0	4	0	0	26	0	0	0	5	.5454546	0	0	.1666667	-.2692171	63	11
0	4	0	4.5	26	1	0	0	5	.5454546	.25	1	.2916667	-.0911749	63	11
0	9	0	0	26	0	0	0	5	.5454546	.2222222	0	.25	.1347747	63	11
0	8	0	5.5	26	1	1	0	5	.5454546	1	4	.3333333	-.0884574	63	11
0	10	0	7	26	1	1	0	5	.5454546	1	4	.3333333	.1799647	63	11
0	8	0	1	26	0	0	0	5	.5454546	.125	0	.25	.0895848	63	11
0	9	1	3	26	1	1	0	5	.5454546	1	3	.3333333	.231453	63	11
0	5	0	0	26	0	0	0	5	.5454546	0	0	.1666667	-.045985	63	11
0	3	0	0	26	0	0	0	5	.5454546	0	0	.1666667	-.1363648	63	11
0	11	1	0	26	0	0	0	5	.5454546	.2727273	0	.25	.3218329	63	11
0	4	0	1	26	0	0	0	5	.5454546	0	0	.1666667	-.2692171	63	11
0	4	0	1	26	0	0	0	5	.5454546	0	0	.1666667	-.2692171	63	11
0	8	0	2.5	26	0	0	0	5	.5454546	.375	1	.3333333	.0895848	63	11
0	10	0	4	26	1	1	0	5	.5454546	.5	2	.3333333	.1799647	63	11
0	10	0	7.5	26	1	1	0	5	.5454546	.6	2	.3333333	.0019225	63	11
0	5	0	6	26	1	1	0	5	.5454546	.4	2	.3333333	-.2240272	63	11
0	12	0	3.5	26	0	1	0	5	.5454546	1	3	.3333333	.2703445	63	11
0	6	0	8.5	26	1	1	0	5	.5454546	.8333333	1	.3333333	-.1788373	63	11
0	8	0	4.5	26	1	1	0	5	.5454546	.75	2	.3333333	.0895848	63	11
1	5	0	24	26	1	1	0	5	.5454546	1	4	.5	-.2240272	63	11
1	6	0	1	26	1	0	0	5	.5454546	.3333333	0	.25	-.000795	63	11
1	14	1	4	26	1	1	5	5	.5454546	.7142857	3	.3333333	.4574027	63	11
1	6	0	0	26	0	0	0	5	.5454546	0	0	.1666667	-.000795	63	11
2	4	1	7	26	0	0	0	5	.5454546	.5	0	.3333333	.0055034	63	11
0	8	1	0	8	0	0	0	5	.3636364	0	0	.2	.1862631	64	11
0	3	1	0	8	0	0	0	5	.3636364	0	0	.1666667	-.2177288	64	11
0	11	0	8	8	1	1	0	5	.3636364	0	2	.3333333	.2251546	64	11
1	9	1	10	8	1	1	0	5	.3636364	1	3	.3333333	.231453	64	11
1	9	0	6	8	1	0	0	5	.3636364	.3333333	3	.3333333	.1347747	64	11
1	7	0	7	8	1	1	0	5	.3636364	.7142857	4	.5	.0443949	64	11
1	4	0	9	8	0	0	0	5	.3636364	.25	0	.3333333	-.2692171	64	11
2	19	3	4	8	1	1	0	5	.3636364	1	4	.3333333	.8767089	64	11
0	5	0	1	12	0	0	0	10	.2727273	0	0	.1666667	-.045985	65	11
0	8	0	1	12	0	0	0	10	.2727273	0	0	.1666667	-.0884574	65	11
0	5	0	10	12	1	1	0	10	.2727273	1	3	.5	-.2240272	65	11
0	8	0	8	12	1	1	0	10	.2727273	1	3	.4166667	.0895848	65	11
0	12	0	4.5	12	1	0	0	10	.2727273	.25	2	.3333333	.2703445	65	11
0	4	0	3	12	0	0	0	10	.2727273	0	0	.1666667	-.2692171	65	11
0	15	2	4	12	1	1	0	10	.2727273	1	2	.3333333	.5992709	65	11
1	7	0	10	12	1	1	6	10	.2727273	1	4	.5	-.1336473	65	11
1	10	0	5	12	1	1	6	10	.2727273	.6	4	.4166667	.1799647	65	11
1	9	0	5	12	1	0	0	10	.2727273	.1111111	1	.3333333	.1347747	65	11
1	10	1	3.5	12	0	1	0	10	.2727273	.4	2	.3333333	.2766429	65	11
2	13	0	5	12	1	0	0	10	.2727273	.4615385	2	.3333333	.3155345	65	11
0	7	0	6	14	1	0	0	10	.6363636	1	1	.3333333	.0443949	66	11
0	4	0	1.5	14	0	0	0	10	.6363636	0	0	.1666667	-.2692171	66	11
0	4	0	3	14	0	0	0	10	.6363636	0	0	.1666667	-.2692171	66	11
0	6	0	2.5	14	0	0	0	10	.6363636	.1666667	1	.25	-.1788373	66	11
0	11	0	0	14	0	0	0	10	.6363636	0	0	.1666667	.2251546	66	11
0	6	0	0	14	0	0	0	10	.6363636	0	0	.1666667	-.000795	66	11
0	11	0	8	14	1	1	0	10	.6363636	1	3	.5	.0471124	66	11
0	5	0	12	14	1	1	0	10	.6363636	1	3	.5	-.2240272	66	11
0	11	0	0	14	1	0	0	10	.6363636	0	0	.1666667	.2251546	66	11
1	4	0	0	14	0	0	0	10	.6363636	0	0	.1666667	-.0911749	66	11
1	12	1	2	14	1	1	0	10	.6363636	.75	2	.3333333	.3670228	66	11
1	10	1	8.5	14	1	0	5	10	.6363636	.9	1	.3333333	.2766429	66	11
1	8	1	7.5	14	1	0	0	10	.6363636	.625	1	.3333333	.1862631	66	11
2	4	0	9.5	14	1	1	5	10	.6363636	1	2	.3333333	-.0911749	66	11
0	5	0	0	11	0	0	0	10	.5454546	0	0	.1666667	-.2240272	67	11
0	9	0	0	11	1	0	0	10	.5454546	.4444444	1	.25	.1347747	67	11
0	4	1	7.5	11	1	0	0	10	.5454546	1	2	.3333333	.0055034	67	11
0	4	0	8.5	11	1	0	0	10	.5454546	1	1	.3333333	-.0911749	67	11
0	10	0	1	11	0	0	0	10	.5454546	.2	1	.3333333	.1799647	67	11
0	7	0	3	11	1	1	0	10	.5454546	.4285714	2	.3333333	-.1336473	67	11
1	7	0	5	11	1	0	0	10	.5454546	.5714286	0	.3333333	.0443949	67	11
1	9	1	30	11	1	1	6	10	.5454546	1	3	.3333333	.231453	67	11
1	10	1	.5	11	0	1	0	10	.5454546	.1	3	.25	.2766429	67	11
1	9	0	6	11	1	0	6	10	.5454546	.5555556	2	.3333333	.1347747	67	11
2	9	0	2	11	0	0	0	10	.5454546	.6666667	1	.3333333	.1347747	67	11
0	7	0	3	6	0	0	0	11	.5454546	.4285714	1	.25	-.1336473	68	11
1	10	0	15	6	1	1	6	11	.5454546	1	3	.3333333	.1799647	68	11
1	7	1	1	6	0	0	0	11	.5454546	.1428571	0	.25	.1410732	68	11
1	10	0	6.5	6	1	0	6	11	.5454546	.8	3	.3333333	.1799647	68	11
2	19	3	1	6	0	0	0	11	.5454546	.2631579	1	.25	.8767089	68	11
1	7	0	2	4	0	0	0	11	.3636364	.4285714	1	.25	-.1336473	69	11
1	17	1	5	4	1	0	0	11	.3636364	.6470588	1	.25	.5929725	69	11
1	10	0	3	4	1	1	0	11	.3636364	.4	3	.25	.1799647	69	11
2	7	0	9	4	1	0	0	11	.3636364	.5714286	1	.25	-.1336473	69	11
0	19	0	1	17	1	1	0	11	.3636364	.1052632	2	.1666667	.586674	70	11
0	6	0	9	17	1	0	0	11	.3636364	.8333333	1	.3333333	-.1788373	70	11
0	13	1	13	17	1	0	0	11	.3636364	.1538462	0	.25	.4122127	70	11
0	9	0	7	17	0	0	0	11	.3636364	.5555556	1	.25	.1347747	70	11
0	5	0	11	17	1	0	0	11	.3636364	.2	1	.25	-.2240272	70	11
0	5	0	7	17	0	0	0	11	.3636364	.8	1	.25	-.2240272	70	11
0	4	0	0	17	0	0	0	11	.3636364	0	0	.3333333	-.2692171	70	11
0	11	0	3	17	1	0	0	11	.3636364	.3636364	2	.3333333	.2251546	70	11
0	11	2	6	17	1	1	0	11	.3636364	.7272727	4	.3333333	.4185112	70	11
0	15	0	3	17	0	0	0	11	.3636364	.0666667	1	.25	.4059143	70	11
1	9	0	6	17	1	1	0	11	.3636364	.5555556	3	.3333333	.1347747	70	11
1	9	0	2.5	17	1	0	0	11	.3636364	.1111111	1	.25	.1347747	70	11
1	8	0	9.5	17	1	0	0	11	.3636364	.875	2	.3333333	.0895848	70	11
2	12	0	5	17	1	0	5	11	.3636364	.3333333	1	.3333333	.2703445	70	11
1	8	1	14	3	1	1	6	12	.3636364	1	3	.3333333	.1862631	71	11
1	7	0	4	3	1	0	0	12	.3636364	.4285714	1	.25	-.1336473	71	11
2	4	1	4	3	1	0	0	12	.3636364	0	0	.3333333	.0055034	71	11
0	8	0	.5	12	0	0	0	12	.3636364	0	0	.2	-.0884574	72	11
0	11	0	0	12	0	0	0	12	.3636364	0	0	.1666667	.2251546	72	11
0	11	0	2	12	0	0	0	12	.3636364	.5454546	2	.25	.2251546	72	11
0	3	0	13	12	0	0	0	12	.3636364	.6666667	2	.3333333	-.1363648	72	11
0	10	0	16.5	12	1	1	0	12	.3636364	1	2	.3333333	.1799647	72	11
0	9	0	3	12	1	1	0	12	.3636364	1	3	.3333333	.1347747	72	11
0	8	0	8	12	0	0	0	12	.3636364	.5	2	.2916667	.0895848	72	11
1	7	0	8	12	0	0	0	12	.3636364	.5714286	2	.3333333	.0443949	72	11
1	8	0	2	12	1	0	0	12	.3636364	.125	2	.2916667	-.0884574	72	11
1	6	0	8.5	12	0	0	0	12	.3636364	0	0	.1666667	-.1788373	72	11
1	9	0	8	12	1	1	0	12	.3636364	.6666667	1	.25	.1347747	72	11
2	13	0	6	12	1	1	5	12	.3636364	1	2	.3333333	.3155345	72	11
1	6	0	6	5	1	0	0	12	.4545455	0	1	.1666667	-.1788373	73	11
1	4	0	2.5	5	1	0	0	12	.4545455	.5	1	.225	-.0911749	73	11
1	5	0	9	5	0	0	0	12	.4545455	.8	1	.25	-.2240272	73	11
1	4	0	5	5	1	1	5	12	.4545455	.5	2	.2916667	-.2692171	73	11
2	16	0	4	5	1	1	6	12	.4545455	.625	2	.25	.4511043	73	11
1	6	0	1.5	14	0	0	0	12	.4545455	.1666667	0	.25	-.000795	74	11
0	20	0	1	14	1	0	0	12	.4545455	.5	2	.25	.631864	74	11
0	2	0	0	14	0	0	0	12	.4545455	0	0	.1666667	-.359597	74	11
0	4	0	5.5	14	0	1	0	12	.4545455	.5	2	.2916667	-.0911749	74	11
1	11	0	1	14	1	1	0	12	.4545455	.3636364	1	.25	.2251546	74	11
0	5	0	10	14	1	1	0	12	.4545455	.8	1	.25	-.2240272	74	11
0	8	0	1	14	1	0	0	12	.4545455	.125	0	.25	-.0884574	74	11
0	8	0	3.5	14	1	1	0	12	.4545455	.375	1	.25	.0895848	74	11
0	7	0	3	14	1	0	0	12	.4545455	0	1	.25	-.1336473	74	11
0	4	0	0	14	0	0	0	12	.4545455	0	0	.1666667	-.2692171	74	11
1	8	0	3	14	1	0	0	12	.4545455	0	1	.25	-.0884574	74	11
0	5	0	0	14	0	0	0	12	.4545455	.2	0	.2	-.045985	74	11
1	20	0	2	14	1	1	5	12	.4545455	1	3	.3333333	.631864	74	11
2	14	0	8.5	14	1	0	5	12	.4545455	.7142857	1	.2	.3607244	74	11
2	6	0	12.5	10	1	1	6	12	.3636364	1	2	.3333333	-.000795	75	11
1	9	0	2	10	1	1	0	12	.3636364	.3333333	1	.25	.1347747	75	11
1	9	0	8	10	1	1	0	12	.3636364	1	3	.3333333	.1347747	75	11
1	21	0	0	10	0	0	0	12	.3636364	.1428571	0	.3333333	.6770539	75	11
1	9	0	15	10	1	1	6	12	.3636364	1	2	.3333333	-.0432675	75	11
0	11	0	6	10	1	1	0	12	.3636364	1	3	.3333333	.2251546	75	11
0	9	0	0	10	0	1	0	12	.3636364	.1111111	1	.25	.1347747	75	11
0	4	0	0	10	0	0	0	12	.3636364	0	0	.1666667	-.0911749	75	11
0	4	0	0	10	0	0	0	12	.3636364	0	0	.1666667	-.2692171	75	11
0	11	0	4	10	0	0	0	12	.3636364	.6363636	1	.25	.2251546	75	11
